# Supplementary material for: Silver-Catalyzed Aqueous Electrochemical Valorization of Soda Lignin into Aliphatics and Phenolics
Source: Polymers (Basel). 2024 Nov 27;16(23):3325. doi: 10.3390/polym16233325 (PMC11644402; doi:10.3390/polym16233325)
Supplement: Supplementary file 1 [file polymers-16-03325-s001.zip]

Archive with 1 entries (1 files):
- polymers-3293484-supplementary.pdf
